# Supplementary material for: Engineering Herbicide-Tolerance Rice Expressing an Acetohydroxyacid Synthase with a Single Amino Acid Deletion
Source: Int J Mol Sci. 2020 Feb 13;21(4):1265. doi: 10.3390/ijms21041265 (PMC7072996; doi:10.3390/ijms21041265)
Supplement: Supplementary file 1 [file ijms-21-01265-s001.zip]

Archive with 5 entries (4 files):
- ijms-715169-revised-suppl/
- ijms-715169-revised-suppl/Figure S1.doc
- ijms-715169-revised-suppl/Table S1.xls
- ijms-715169-revised-suppl/Table S2.xls
- ijms-715169-revised-suppl/Table S3.xls
