# Supplementary material for: Engineering Herbicide-Tolerance Rice Expressing an Acetohydroxyacid Synthase with a Single Amino Acid Deletion
Source: Int J Mol Sci. 2020 Feb 13;21(4):1265. doi: 10.3390/ijms21041265 (PMC7072996; doi:10.3390/ijms21041265)
Supplement: Supplementary file 1 [file ijms-21-01265-s001.zip › ijms-715169-revised-suppl/Table S1.xls]

## Sheet: Sheet1
Supplementary Table S1: Negative agronomic traits of transgenic lines
Line No.	Negative traits
Line1	white leaf
Line2	Accepted
Line3	increase of leaf angles
Line4	Accepted
Line5	Accepted
Line6	small grains
Line7	white leaf
Line8	less tillers
Line9	Accepted
Line10	less tillers
Line11	Accepted
Line12	Accepted
Line13	increase of leaf angles
Line14	Accepted
Line15	dwarfism
Line16	dwarfism
Line17	low seed-setting rate
Line18	less tillers
