# Supplementary material for: Engineering Herbicide-Tolerance Rice Expressing an Acetohydroxyacid Synthase with a Single Amino Acid Deletion
Source: Int J Mol Sci. 2020 Feb 13;21(4):1265. doi: 10.3390/ijms21041265 (PMC7072996; doi:10.3390/ijms21041265)
Supplement: Supplementary file 1 [file ijms-21-01265-s001.zip › ijms-715169-revised-suppl/Table S2.xls]

## Sheet: Sheet1
Supplementary Table S2: Homologous structures of AHAS-herbicide complexes.
Complex a	AHAS-SM	AHAS-RS	AHAS-CM	AHAS-FC	AHAS-BS	AHAS-IT
CID b	529971	917792	561603	120567604	236827895	547406
Herbicides in AHAS c	SM	chlorosulfuron	chlorimuron ethyl	propoxycarbazone sodium	BS	imazaquin
PDB ID d	1YI07	1YHZ7	1YBH7	5K6T8	5K3S8	1Z8N7
a: This line indicated the complex of rice AHAS and an herbicide.
b: This line indicated the herbicide CID No in rice AHAS-herbicide complex. The CID No was obtained from PubChem Database.
c: This line indicated the herbicide in Arabidopsis AHAS-herbicide complex.
d: This line indicated PDB ID of Arabidopsis AHAS-herbicide complex. The PDB ID was obtained from the Protein Data Bank.
Reference 1. National Center for Biotechnology Information. PubChem Database. Sulfometuron-methyl, CID=52997, https://pubchem.ncbi.nlm.nih.gov/compound/ Sulfometuron-methyl (accessed on Feb. 3, 2020) 2. National Center for Biotechnology Information. PubChem Database. Rimsulfuron, CID=91779, https://pubchem.ncbi.nlm.nih.gov/compound/Rimsulfuron (accessed on Feb. 3, 2020) 3. National Center for Bio…
