# Supplementary material for: Engineering Herbicide-Tolerance Rice Expressing an Acetohydroxyacid Synthase with a Single Amino Acid Deletion
Source: Int J Mol Sci. 2020 Feb 13;21(4):1265. doi: 10.3390/ijms21041265 (PMC7072996; doi:10.3390/ijms21041265)
Supplement: Supplementary file 1 [file ijms-21-01265-s001.zip › ijms-715169-revised-suppl/Table S3.xls]

## Sheet: Sheet1
Supplementary Table S3: Primer sequences in this study
Gene name	Sequence
AHAS-F	5’ ATGGCTACGACCGCCGCGGCCGC
AHAS-R	5’ TTAATACACAGTCCTGCCATCACCATC
AHAS-W548F	5’CATTTGGGTATGGTGGTGCAAGAGGATAGGTTTTACAAGGC
AHAS-W548R	5’GCCTTGTAAAACCTATCCTCTTGCACCACCATACCCAAATG
AHAS-BamHI-F	5’CGAGGATCCACGCCGCTCCGGCCGTGGGGGCC
AHAS-EcoRI-R	5’CAGGAATTCTTAATACATAGTCCTGCCATCAC
AHAS-XhoI-F	5’ CGTCTCGAGATGACGCCGCTCCGGCCGTGGGG
AHAS-XhoI-R	5’ AGCCTCGAGTTAATACACAGTCCTGCCATCACCATC
AHAS-1665F	5’CAACATTTGGGTATGG
AHAS-1717R	5’CTATTCGCCTTGTAAA
AHAS-341F	5’TCTTCCGCCACGAGCAGGGCGA
AHAS-500R	5’GTGATGGCGACCATCGGGAC
actin-F	5’CTTCATAGGAATGGAAGCTGCGGGTA
actin-R	5’CGACCACCTTGATCTTCATGCTGCTA
The underlined sequences were recognition sites of restriction endonucleases.
